# Supplementary material for: In vitro mineral nutrition of Curcuma longa L. affects production of volatile compounds in rhizomes after transfer to the greenhouse
Source: BMC Plant Biol. 2018 Jun 18;18:122. doi: 10.1186/s12870-018-1345-y (PMC6006571; doi:10.1186/s12870-018-1345-y)
Supplement: Supplementary file 1 — Turmeric volatile constituents data. (XLSX 26 kb) [file 12870_2018_1345_MOESM1_ESM.xlsx]

## Sheet: The Avrage SF and NSF oil analy
Label	Fertilizer	Plant density (bud/vessel)	PO4 mM	Ca2+ mM	Mg2+ mM	KNO3 mM	β-Elemene (mg/g)	β-Elemenone (mg/g)	isocurcumenol (mg/g)	Germacrone (mg/g)	Neocurdione (mg/g)	curcumenol isomer I (mg/g)	curcumenol isomer II (mg/g)	Curcumenone (mg/g)	Methenolone (mg/g)	Germacrene D (mg/g)	Germacrene A (mg/g)	Germacrene B (mg/g)	Leaf fresh mass (g)	Rhizome fresh mass (g)	Plant fresh mass (g)	Root fresh mass (g)	Root dry mass (g)	Leaf dry mass (g)	Rhizome dry mass (g)	Total volatile oil (mg/g)	β-Elemene fold	β-Elemenone fold	isocurcumenol fold	Germacrone fold	Neocurdione fold	curcumenol isomer I fold	curcumenol isomer II fold	Curcumenone fold	Methenolone fold	Total volatile oil fold
SF-4	Low-input	12	6.25	9	3	60	0.006078	0.111214	0.339928	0.824304	0.133922	3.55777	2.94439	0.59778	2.39149	0	0	0	5.8	12.6333	23.2333	3.53333	0.420333	0.660667	1.45283	10.9069	0.110509	1.44434	1.10366	1.56712	1.14463	1.29656	1.56035	4.70693	1.32935	1.43512
SF-6	Low-input	6	1.25	3	1.5	20	0.036056	0.40865	1.03851	2.87185	0.433598	9.57538	7.87042	1.07928	7.70259	0	0	0	12.3	22.2	42.5667	7.3	1.07733	2.05667	4.551	31.0163	0.655564	5.30714	3.37177	5.45979	3.70597	3.48957	4.17086	8.49823	4.2816	4.0811
SF-9	Low-input	18	6.25	3	1.5	20	0.010218	0.06707	0.20734	0.574174	0.062404	2.21026	1.90106	0.213435	3.30577	0	0	0	17.2	10.8	38.1333	10.1	1.021	2.33667	0.8505	8.55173	0.185782	0.871039	0.673182	1.09159	0.533368	0.805489	1.00745	1.68059	1.83756	1.12523
SF-15	Low-input	6	1.25	9	4.5	20	0.034102	0.223262	0.517104	1.14374	0.21657	4.92685	3.741	0.835222	6.55407	0	0	0	4.43333	13.9333	24.7	5.26667	0.458667	0.583333	2.25256	18.1919	0.620036	2.89951	1.67891	2.17441	1.85103	1.7955	1.98251	6.57655	3.64317	2.39367
SF-16	Low-input	6	1.25	9	1.5	60	0.05582	0.279938	0.717962	1.88629	0.456286	6.19535	4.51728	1.14701	3.41499	0	0	0	11.8	17.7333	43.2667	12.8667	5.069	1.36733	2.8196	18.6709	1.01491	3.63556	2.33105	3.5861	3.89988	2.25778	2.3939	9.03155	1.89827	2.4567
SF-21	Low-input	6	1.25	3	3	40	0.05467	0.365402	0.870186	2.32385	0.510322	7.73871	6.65112	1.09914	5.10835	0	0	0	13.3	14.2	38.7	9.9	2.89	1.84967	2.059	24.7218	0.994	4.74548	2.82528	4.41797	4.36173	2.82023	3.52471	8.65461	2.83955	3.25286
SF-26	Low-input	6	6.25	9	4.5	40	0.014596	0.051408	0.177744	0.431902	0.046468	1.79485	1.56999	0.263554	1.61044	0	0	0	0.333333	6.46667	7	0.066667	0.004	0.636667	0.776	5.96095	0.265382	0.667636	0.577091	0.821106	0.397162	0.654099	0.832003	2.07523	0.895188	0.784336
SF-27	Low-input	12	6.25	3	1.5	40	0.078464	0.495256	1.25644	3.29523	0.459932	11.1904	9.08524	1.32576	4.32174	0	0	0	17.3333	24.4667	57.4667	13	1.3	2.11	3.75156	31.5085	1.42662	6.4319	4.07935	6.2647	3.93104	4.07815	4.81465	10.439	2.4023	4.14585
SF-29	Low-input	12	6.25	3	4.5	60	0.050642	0.415302	0.988152	2.64875	0.56709	8.71304	7.75185	0.860907	3.68131	0	0	0	16.1	15.57	52	18.16	5.79	2.06667	1.57396	25.677	0.920764	5.39353	3.20829	5.03565	4.84692	3.17531	4.10803	6.7788	2.04631	3.37856
SF-35	Low-input	12	1.25	6	1.5	20	0.022496	0.198788	0.531524	1.5439	0.228842	3.67473	3.08208	0.628691	6.88654	0	0	0	15.3	23.27	48	10.133	0.9	1.99667	2.62913	16.7976	0.409018	2.58166	1.72573	2.93517	1.95591	1.33919	1.63333	4.95032	3.82798	2.21021
SF-38	Low-input	18	1.25	9	4.5	60	0.014634	0.065484	0.2283	0.505764	0.08043	2.24866	2.11595	0.250763	2.84706	0	0	0	18.57	22.87	54.2333	12.3	1	2.36667	2.71542	8.35704	0.266073	0.850442	0.741234	0.961529	0.687436	0.819483	1.12133	1.97451	1.58258	1.09961
SF-40	Low-input	6	6.25	9	4.5	20	0.03938	0.178036	0.549176	1.20917	0.148188	5.17937	4.48458	0.713221	4.93098	0	0	0	6.77	20.84	40.3	9.5	0.89	0.886667	2.85714	17.4321	0.716	2.31216	1.78304	2.2988	1.26656	1.88753	2.37657	5.61591	2.74096	2.2937
SF-45	Low-input	18	6.25	3	4.5	60	0.01988	0.165352	0.595554	1.09838	0.169238	5.57204	5.08179	0.656596	2.91416	0	0	0	12.3	16.67	39.5333	9.63	0.86	1.632	1.78571	16.273	0.361455	2.14743	1.93362	2.08818	1.44648	2.03063	2.69305	5.17005	1.61988	2.14118
SF-46	Low-input	6	1.25	6	4.5	60	0.022706	0.324536	0.749462	1.64919	0.251394	6.90215	6.1869	0.586272	2.78306	0	0	0	14.27	19.64	49.0667	13.6	1.2	1.95	1.69561	19.4557	0.412836	4.21475	2.43332	3.13534	2.14867	2.51536	3.2787	4.61631	1.547	2.55996
SF-47	Low-input	18	6.25	3	4.5	60	0.092872	0.50118	1.26368	3.1259	0.284248	12.3606	10.6535	0.957662	6.06498	0	0	0	14.84	20.6	50.1667	12.7	2.65	1.88	4.54671	35.3046	1.68858	6.50883	4.10287	5.94278	2.42947	4.50459	5.64573	7.54064	3.37131	4.64534
SF-49	Low-input	18	3.75	3	3	20	0.0092	0.086814	0.34185	0.72856	0.05744	3.53284	2.83315	0.482759	3.88692	0	0	0	8.84	9	24.733	6.43	0.746	1.15	0.642857	11.9595	0.167273	1.12745	1.1099	1.3851	0.49094	1.28748	1.50141	3.80125	2.1606	1.57362
SF-50	Low-input	18	6.25	9	1.5	60	0.020558	0.073116	0.274684	0.52001	0.06236	2.95366	2.9396	0.282894	2.42404	0	0	0	8.54	15.47	30.8667	6.066	0.539	1.195	1.60467	9.55093	0.373782	0.949558	0.891831	0.988612	0.532991	1.07641	1.55782	2.22751	1.34744	1.2567
SF-54	Low-input	18	6.25	9	1.5	20	0	0.029392	0.15701	0.35303	0.015944	1.81688	1.48846	0.203084	3.51429	0	0	0	7.67	7.87	23.8	6.9	0.549	0.874667	1.99289	7.5781	0	0.381714	0.509773	0.67116	0.136274	0.662128	0.788799	1.59909	1.95347	0.997118
SF-55	Low-input	12	6.25	3	4.5	20	0.008072	0.031892	0.200216	0.375608	0.051908	1.82079	2.00602	0.43454	1.59424	0	0	0	8.44	12.26	31.0333	9	0.733	1	2.01524	6.52329	0.146764	0.414182	0.650052	0.714084	0.443658	0.663554	1.06307	3.42158	0.886184	0.858327
SF-59	Low-input	6	1.25	9	4.5	20	0.01567	0.248238	0.654094	1.64742	0.213106	6.25473	5.66323	0.587365	4.52227	0	0	0	20.07	22.23	53.6	10.4	1.41	2.81333	3.26089	19.8061	0.284909	3.22387	2.12368	3.13197	1.82142	2.27942	3.00118	4.62492	2.51377	2.60607
SF-60	Low-input	6	3.75	9	1.5	40	0.004118	0.016716	0.13191	0.225176	0.017262	1.55638	1.35359	0.237491	0.831938	0	0	0	4.734	10.13	18.8	4	0.336	0.544333	1.80373	4.37458	0.0748727	0.217091	0.428279	0.428091	0.147538	0.567194	0.717325	1.87	0.462444	0.575603
SF-61	Low-input	6	1.25	9	3	40	0.006864	0.143664	0.497804	1.0628	0.204344	5.26513	4.76392	0.442341	3.76486	0	0	0	12	14.5	38.13	11	1.146	1.59667	1.38409	16.1517	0.1248	1.86577	1.61625	2.02052	1.74653	1.91878	2.5246	3.483	2.09275	2.12523
NSF 05-1	High-input	12	3.75	9	4.5	20	0.614998	0.525878	1.11642	3.44596	0.308494	13.0913	8.84613	0.445963	3.5045	0.100572	0.0294094	0.0623539	34.8	67.95	138.87	17.26	2	8.04	15.83	32.092	11.1818	6.82958	3.62474	6.55126	2.6367	4.7709	4.68793	3.51152	1.94803	4.22264
NSF 06-1	High-input	6	1.25	3	1.5	20	0.846237	0.571619	1.10595	3.8034	0.337323	11.5463	8.86292	0.757573	1.11396	0.232172	0.162056	0.184595	29.14	45.14	102.3	23.66	2.69	5.3	5.94	29.5241	15.3861	7.42363	3.59075	7.2308	2.8831	4.20784	4.69683	5.96514	0.619209	3.88475
NSF 09-1	High-input	18	6.25	3	1.5	20	1.19143	1.10134	2.08019	6.55206	1.02022	20.7929	15.3594	1.14795	4.82734	0.280404	0.20441	0.287833	34.97	79.84	140.3	22.366	2.93	8.94	10.99	54.8455	21.6624	14.3031	6.75386	12.4564	8.71984	7.57759	8.13957	9.03901	2.68334	7.21651
NSF 13-1	High-input	18	6.25	9	4.5	20	1.28356	1.02774	2.19099	6.60047	0.822781	21.8577	16.7194	1.27273	5.77241	0.282286	0.161176	0.272157	29.47	51.8	97.87	21.266	1.68	6.27	13.6	58.2635	23.3374	13.3472	7.11361	12.5484	7.03232	7.96564	8.86033	10.0215	3.20868	7.66625
NSF 15-1	High-input	6	1.25	9	4.5	20	0.356764	0.301846	0.594707	1.90251	0.298995	5.80714	4.44724	0.330106	1.69913	0.083516	0.0354614	0.0854484	0.97	8.6	11.1	1.06	0.25	0.37	1.55	15.9429	6.48662	3.92008	1.93087	3.61695	2.55551	2.1163	2.35678	2.59926	0.944488	2.09775
NSF 16-1	High-input	6	1.25	9	1.5	60	0.486501	0.513473	1.20809	4.07404	0.615382	11.5579	8.66144	1.29885	8.51254	0.056658	0.0177458	0	35.94	109.27	172.57	25.66	2.16	12.04	17.92	37.0026	8.84548	6.66848	3.92236	7.74532	5.25968	4.21207	4.59006	10.2272	4.73182	4.86877
NSF 21-1	High-input	6	1.25	3	3	40	0.489331	0.806557	1.48927	5.32226	0.458136	14.6633	11.0043	1.19618	3.66018	0.131286	0.049468	0.0836702	36.5	105.07	162.93	18.23	2.57	10.54	16.55	39.354	8.89693	10.4748	4.83529	10.1184	3.91569	5.34378	5.83165	9.41873	2.03457	5.17816
NSF 32-1	High-input	6	6.25	9	1.5	20	0.661695	0.710029	1.30808	4.73671	0.587221	13.2151	9.79971	0.981493	4.26404	0.137826	0.133005	0.132116	26.34	31.1	76.1	16.56	1.56	4.21	3.05	36.667	12.0308	9.22115	4.247	9.00515	5.01898	4.81601	5.19328	7.72829	2.37023	4.82461
NSF 35-1	High-input	12	1.25	6	1.5	20	0.745595	0.733563	1.49658	4.7267	0.640105	14.2317	10.7472	0.971175	4.08062	0.163652	0.0902863	0.159232	42.9	82.77	160.8	32.6	4.57	11.34	23.41	38.7863	13.5563	9.52679	4.85904	8.98612	5.47099	5.18646	5.69537	7.64705	2.26827	5.10346
NSF 38-1	High-input	18	1.25	9	4.5	60	0.491071	0.508488	0.951966	3.23956	0.42092	9.32534	7.38542	0.61449	3.83442	0.108912	0.0393807	0.120771	37.44	109.7	173.23	21	2.54	17.6	12.37	27.0407	8.92856	6.60374	3.0908	6.15886	3.5976	3.39845	3.91384	4.8385	2.13142	3.55799
NSF 40-1	High-input	6	6.25	9	4.5	60	0.779746	0.69123	1.42852	4.45738	0.576658	13.436	10.9722	0.892199	3.6228	0.173596	0.0660961	0.1646	24.07	45.24	81.7	11.56	1.41	5.4	3.67	37.2609	14.1772	8.97701	4.63804	8.47411	4.9287	4.89649	5.8146	7.02519	2.01379	4.90276
NSF 43-1	High-input	6	6.25	6	3	20	1.67626	1.06056	2.38611	6.63854	0.845148	17.2306	13.0091	1.48059	7.06544	0.369988	0.196475	0.207634	25.7	57.34	118.84	19.93	2.14	12.47	10.13	52.1664	30.4775	13.7735	7.7471	12.6208	7.22348	6.27938	6.89404	11.6582	3.92742	6.864
NSF 45-1	High-input	18	6.25	3	4.5	60	1.34636	0.940173	1.8177	5.4259	0.52605	16.5184	12.7198	0.788663	2.50245	0.501094	0.248143	0.27965	47.04	108.1	204.74	43.4	5.13	11.64	17.66	43.6144	24.4794	12.21	5.90162	10.3154	4.49615	6.01984	6.74077	6.20994	1.39102	5.73874
NSF 46-1	High-input	6	1.25	6	4.5	60	1.39162	1.0517	2.08835	7.01412	0.730239	18.3732	15.0265	0.939782	5.22076	0.518722	0.222476	0.457741	34.6	73.54	131.87	21.43	2.3	8.14	8.46	53.0353	25.3022	13.6584	6.78035	13.3348	6.24135	6.69578	7.96319	7.39986	2.90204	6.97832
NSF 47-1	High-input	18	1.25	9	1.5	20	0.783924	0.623076	1.16925	3.44716	0.614129	10.5792	9.03918	0.677528	2.17038	0.229744	0.0701492	0.0683176	27.17	57.54	99.03	12.23	1.34	5.2	9.9	29.472	14.2532	8.09189	3.79626	6.55353	5.24897	3.85539	4.79024	5.33487	1.20644	3.8779
NSF 48-1	High-input	18	1.25	3	4.5	20	1.31634	0.963999	1.85665	6.09323	0.871798	17.1324	13.39	1.13434	4.5623	0.361146	0.234136	0.262796	48.14	94.14	174.54	26.53	3.03	11.45	19.5	48.1792	23.9334	12.5195	6.02808	11.5841	7.45127	6.24359	7.09594	8.93182	2.53602	6.33937
NSF 49-1	High-input	18	3.75	3	3	20	0.958349	0.748644	1.30047	4.51111	0.540217	12.1895	9.44472	0.800326	1.84469	0.280462	0.099948	0.170822	31.1	70.5	126.3	19.56	2.4	7.9	11.9	32.8892	17.4245	9.72265	4.22231	8.57625	4.61724	4.44223	5.00515	6.30178	1.0254	4.32753
NSF 54-1	High-input	18	6.25	9	1.5	20	0.919636	0.721714	1.31799	4.50642	0.621838	12.1263	9.1764	0.883596	3.12101	0.272084	0.169062	0.19978	30.47	50.44	95.07	12.76	1.6	6.01	10.37	34.0358	16.7206	9.37291	4.27918	8.56733	5.31486	4.41921	4.86296	6.95745	1.73486	4.4784
NSF 55-1	High-input	12	6.25	3	4.5	20	0.742984	0.506271	1.27873	3.15994	0.497344	10.7647	9.17887	0.736795	5.38035	0.18929	0.0804811	0.0963852	20	27.4	62.4	13.16	1.31	3.58	3.22	32.6121	13.5088	6.57494	4.15172	6.0075	4.25081	3.92298	4.86427	5.80153	2.99074	4.29107
NSF 59-1	High-input	6	1.25	9	4.5	20	1.70172	1.15691	2.42072	7.03014	0.857483	21.2238	16.0838	1.34877	5.03096	0.467224	0.274816	0.290885	13.67	49.24	77.44	12.8	2.05	3.36	5.61	57.8873	30.9403	15.0247	7.85949	13.3653	7.32891	7.73463	8.5235	10.6202	2.79653	7.61675
NSF 61-1	High-input	18	1.25	9	3	40	1.07203	0.683209	1.48944	4.40648	0.638392	13.4871	10.5048	1.06645	3.42023	0.270982	0.188238	0.206817	60.47	115.07	221.1	36.6	4.03	12.67	17.64	37.4342	19.4915	8.87285	4.83585	8.37734	5.45635	4.91513	5.56694	8.39722	1.90118	4.92555
NSF 65-1	High-input	6	6.25	3	4.5	20	0.68965	0.576411	1.22394	3.5893	0.466128	10.551	8.26064	1.05094	4.40125	0.166012	0.0937432	0.100564	8.67	22.04	41.07	9.23	1	2.19	3.87	31.1696	12.5391	7.48586	3.97382	6.82376	3.984	3.84512	4.37766	8.27514	2.4465	4.10126
1	Control	5	1.25	3	1.5	20	0.0301531	0.0973705	0.358781	0.671862	0.125846	3.21103	0.128726	2.31249	1.53465	0	0	-0.00267804	42.71	204.26		28.03				8.47091
2	Control	5	1.25	3	1.5	20	0.0806846	0.0697437	0.275245	0.453835	0.0978197	2.47737	0.0616769	1.72037	2.02505	0.00664727	0.00173628	0.000516266	20.34	164.21		11.19				7.2618
3	Control	5	1.25	3	1.5	20	0.055337	0.0645397	0.291428	0.453242	0.125889	2.54269	0.189631	1.62802	1.83755	-0.000732686	-0.000117531	-0.000986143	27.65	175.58		12.28				7.18833
